# Supplementary material for: The Impacts of Prenatal Mental Health Issues on Birth Outcomes during the COVID-19 Pandemic: A Scoping Review
Source: Int J Environ Res Public Health. 2022 Jun 23;19(13):7670. doi: 10.3390/ijerph19137670 (PMC9265353; doi:10.3390/ijerph19137670)
Supplement: Supplementary file 1 [file ijerph-19-07670-s001.zip]

Archive with 1 entries (1 files):
- ijerph-1732178-supplementary.pdf
